# Supplementary material for: Coinfection of Cotton Plants with Watermelon Mosaic Virus and a Novel Polerovirus in China
Source: Viruses. 2021 Nov 3;13(11):2210. doi: 10.3390/v13112210 (PMC8618073; doi:10.3390/v13112210)
Supplement: Supplementary file 1 [file viruses-13-02210-s001.zip]

Archive with 1 entries (1 files):
- viruses-1394551-supplementary.pdf
